# Supplementary material for: Identification and Characterization of Volatile Organic Compounds Based on GC-IMS Technology in Different Organs of Lilium brownii var. viridulum and After Bud-Removal and Non-Bud-Removal Treatments
Source: Molecules. 2025 Mar 10;30(6):1238. doi: 10.3390/molecules30061238 (PMC11945206; doi:10.3390/molecules30061238)
Supplement: Supplementary file 1 [file molecules-30-01238-s001.zip]

Archive with 3 entries (3 files):
- Table S1. Identification of Volatile Organic Compounds in Longya Lily..xlsx
- Table S2. Relative contents of VOCs in different organs of Longya Lilies..xlsx
- Table S3. Relative contents of VOCs in Longya Lilies Undergoing Bud-Removal and Non-Bud-Removal Treatments.xlsx
