# Supplementary material for: Identification and Characterization of Volatile Organic Compounds Based on GC-IMS Technology in Different Organs of Lilium brownii var. viridulum and After Bud-Removal and Non-Bud-Removal Treatments
Source: Molecules. 2025 Mar 10;30(6):1238. doi: 10.3390/molecules30061238 (PMC11945206; doi:10.3390/molecules30061238)
Supplement: Supplementary file 1 [file molecules-30-01238-s001.zip › Table S1. Identification of Volatile Organic Compounds in Longya Lily..xlsx]

## Sheet: Sheet1
Count	Compound	CAS#	Formula	分子量MW	保留指数RI	保留时间Rt [sec]	漂移时间Dt [a.u.]	Comment
1	1	unidentified	*	0	1169.9	376.591	1.19667	null
2	2	unidentified	*	0	1460.6	862.462	1.20404	null
3	methyl benzoate-D	C93583	C8H8O2	136.1	1583.5	1162.14	1.59803	冬青、杏仁、花香、樱桃（wintergreen, almond, floral, cananga）
4	methyl benzoate-M	C93583	C8H8O2	136.1	1583	1160.53	1.22269	冬青、杏仁、花香、樱桃（wintergreen, almond, floral, cananga）
5	Acetic acid-D	C64197	C2H4O2	60.1	1466.7	875.513	1.16392	辛辣味（spicy）
6	Acetic acid-M	C64197	C2H4O2	60.1	1463.9	869.582	1.05376	辛辣味（spicy）
7	Benzaldehyde-M	C100527	C7H6O	106.1	1495.9	939.747	1.14947	苦杏仁，樱桃及坚果香（bitter almond, cherry, nutty）
8	Benzaldehyde-D	C100527	C7H6O	106.1	1495.9	939.747	1.46835	苦杏仁，樱桃及坚果香（bitter almond, cherry, nutty）
9	1-Octanol	C111875	C8H18O	130.2	1554.4	1083	1.47033	柑橘味，香甜，略带药草味，蜡味，玫瑰，蘑菇（citrus, sweet, herbs, waxy, rose, mushroom）
10	Propanoic acid	C79094	C3H6O2	74.1	1543.5	1054.51	1.10979	酸奶酪味、醋味（yogurt, vinegar ）
11	phenylacetaldehyde-M	C122781	C8H8O	120.2	1610.2	1239.9	1.25793	风信子香气，水果甜香，杏仁，樱桃，三叶草蜜，可可（hyacinth, sweet fruity, almond, cherry, clover honey, cocoa）
12	phenylacetaldehyde-D	C122781	C8H8O	120.2	1608	1233.04	1.53866	风信子香气，水果甜香，杏仁，樱桃，三叶草蜜，可可（hyacinth, sweet fruity, almond, cherry, clover honey, cocoa）
13	( E, E)-2,4-heptadienal	C4313035	C7H10O	110.2	1477.8	899.391	1.19427	脂肪，油性，醛，蔬菜，肉桂（fatty, oily, aldehyde, vegetable, cinnamon）
14	(Z)-3-hexenol-D	C928961	C6H12O	100.2	1397.7	740.494	1.50195	青香、草本（green, herb）
15	(Z)-3-hexenol-M	C928961	C6H12O	100.2	1399.3	743.433	1.2367	青香、草本（green, herb）
16	(E)-Ethyl-2-hexenoate-D	C27829727	C8H14O2	142.2	1336.6	638.609	1.80277	果味,蔬菜味(fruity, vegetable)
17	(E)-Ethyl-2-hexenoate-M	C27829727	C8H14O2	142.2	1337.1	639.327	1.33034	果味,蔬菜味(fruity, vegetable)
18	(Z)-2-Penten-1-ol	C1576950	C5H10O	86.1	1345.6	652.643	0.94494	绿色、塑料、橡胶（ green, plastic, rubber）
19	1-Penten-3-ol	C616251	C5H10O	86.1	1175.1	383.645	0.94119	空灵,绿色,热带果香(ethereal, green, tropical fruity )
20	(E)-2-Heptenal-D	C18829555	C7H12O	112.2	1340.7	644.937	1.66537	辛辣的，青香蔬菜，新鲜，脂肪（spicy, green vegetables, fresh, fatty）
21	nonanal-M	C124196	C9H18O	142.2	1396.2	737.808	1.47457	玫瑰，柑橘等香气,有强的油脂气味（rose, citrus, strong oily）
22	nonanal-D	C124196	C9H18O	142.2	1402.1	748.498	1.9419	玫瑰，柑橘等香气,有强的油脂气味（rose, citrus, strong oily）
23	3	unidentified	*	0	1425.4	791.89	1.44527	null
24	4	unidentified	*	0	1411.7	766.005	1.26022	null
25	1-hexanol-M	C111273	C6H14O	102.2	1373.7	698.59	1.32522	清新的，果味，酒精，甜，青香（fresh, fruity, wine, sweet, green）
26	1-hexanol-D	C111273	C6H14O	102.2	1373.4	698.21	1.64602	清新的，果味，酒精，甜，青香（fresh, fruity, wine, sweet, green）
27	5	unidentified	*	0	1386.2	720.223	1.10028	null
28	2-methyl-2-hepten-6-one	C110930	C8H14O	126.2	1354.9	667.545	1.17293	柑橘味， 果味，霉香，酮香（citrus, fruity, mouldy, ketone）
29	3-Hydroxy-2-butanone-D	C513860	C4H8O2	88.1	1292.8	572.967	1.32387	黄油味、奶油味(butter, cream)
30	3-Hydroxy-2-butanone-M	C513860	C4H8O2	88.1	1291.9	571.182	1.06837	黄油味、奶油味(butter, cream)
31	1-Octen-3-one	C4312996	C8H14O	126.2	1318.1	610.458	1.27406	强烈的壤香，蘑菇香气，蔬菜香韵，有很淡的鱼和鸡肉的香气（strong earthy, mushroom, vegetable, fishy, chicken）
32	Cyclohexanone-M	C108941	C6H10O	98.1	1292.8	572.967	1.15354	强烈的刺激性气味，泥土味（strong pungent, earthy）
33	Cyclohexanone-D	C108941	C6H10O	98.1	1294.6	576.538	1.45082	强烈的刺激性气味，泥土味（strong pungent, earthy）
34	6	unidentified	*	0	1300.2	584.571	1.63401	null
35	1-Pentanol-D	C71410	C5H12O	88.1	1260.8	514.052	1.51188	香膏（balsamic）
36	1-Pentanol-M	C71410	C5H12O	88.1	1261.3	514.945	1.25317	香膏（balsamic）
37	(E)-2-hexenal-D	C6728263	C6H10O	98.1	1227.5	459.155	1.51349	青香、香蕉、脂肪（green, banana, fat）
38	(E)-2-hexenal-M	C6728263	C6H10O	98.1	1229.3	462.074	1.17803	青香、香蕉、脂肪（green, banana, fat）
39	2-pentyl furan	C3777693	C9H14O	138.2	1239.5	478.302	1.2495	豆香，果香，泥土，青香及类似蔬菜香韵（bean, fruity, earthy, green, vegetable）
40	Heptaldehyde-D	C111717	C7H14O	114.2	1195.1	411.362	1.69333	新鲜，醛，脂肪，青香草药，酒，果香（fresh, aldehyde, fatty, green herbs, wine, fruity）
41	Heptaldehyde-M	C111717	C7H14O	114.2	1197	414.067	1.33789	新鲜，醛，脂肪，青香草药，酒，果香（fresh, aldehyde, fatty, green herbs, wine, fruity）
42	Ethylbenzene-D	C100414	C8H10	106.2	1145.6	345.742	1.44536	芳香气味（Aromatic odor）
43	Ethylbenzene-M	C100414	C8H10	106.2	1141.4	340.675	1.07501	芳香气味（Aromatic odor）
44	Allyl sulfide	C592881	C6H10S	114.2	1138.3	336.989	1.33025	蒜臭味（garlic）
45	hexanal-D	C66251	C6H12O	100.2	1097.7	292.071	1.54566	新鲜的、青香、脂肪味、水果味（fresh, green, fat, fruity）
46	hexanal-M	C66251	C6H12O	100.2	1092.6	287.381	1.27156	新鲜的、青香、脂肪味、水果味（fresh, green, fat, fruity）
47	1,4-Dioxan	C123911	C4H8O2	88.1	1081.9	278.003	1.13124	刺激性气味，醚样气味（pungent, ether）
48	( Z)-4-heptenal	C6728310	C7H12O	112.2	1252.8	500.362	1.1452	青草,油脂味(grass, oil)
49	2-Hexenal-D	C505577	C6H10O	98.1	1213.3	437.675	1.50904	甜杏仁,果味,绿叶,苹果,李子,蔬菜(sweet almonds, fruity, green leaves, apples, plums, vegetables)
50	2-Hexenal-M	C505577	C6H10O	98.1	1213.7	438.253	1.18088	甜杏仁,果味,绿叶,苹果,李子,蔬菜(sweet almonds, fruity, green leaves, apples, plums, vegetables)
51	(Z)-2-Methylpent-2-enal-D	C623369	C6H10O	98.1	1161.8	366.033	1.48549	醛, 泥土, 蒜, 成熟樱桃,果香(aldehydes, soil, garlic, ripe cherries, fruity )
52	(Z)-2-Methylpent-2-enal-M	C623369	C6H10O	98.1	1161.8	366.033	1.15671	醛, 泥土, 蒜, 成熟樱桃,果香(aldehydes, soil, garlic, ripe cherries, fruity )
53	4-Heptanone-D	C123193	C7H14O	114.2	1170.2	377.008	1.57425	果香（Fruity）
54	4-Heptanone-M	C123193	C7H14O	114.2	1170.2	377.008	1.22172	果香（Fruity）
55	Butanol-M	C71363	C4H10O	74.1	1154.7	357.01	1.17922	红酒味（wine）
56	(E)-2-Pentenal-M	C1576870	C5H8O	84.1	1124.3	320.671	1.10921	土豆，豌豆（potato, peas）
57	(E)-2-Pentenal-D	C1576870	C5H8O	84.1	1122.5	318.72	1.36298	土豆，豌豆（potato, peas）
58	2-hexanone-M	C591786	C6H12O	100.2	1116.8	312.379	1.19797	果香、真菌、肉质、黄油（fruity, fungal, meaty, buttery）
59	2-hexanone-D	C591786	C6H12O	100.2	1117	312.623	1.503	果香、真菌、肉质、黄油（fruity, fungal, meaty, buttery）
60	7	unidentified	*	0	1111.5	306.526	1.08806	null
61	butyl acetate-M	C123864	C6H12O2	116.2	1086.4	281.893	1.2377	果香（fruity）
62	butyl acetate-D	C123864	C6H12O2	116.2	1084.5	280.186	1.61745	果香（fruity）
63	2,5-Dimethyl thiophene	C638028	C6H8S	112.2	1187.1	400.177	1.07926	坚果、硫磺（nutty, sulfury）
64	8	unidentified	*	0	1061.4	260.8	1.19748	null
65	Propanol-M	C71238	C3H8O	60.1	1049.9	251.667	1.11275	酒精、刺激性气味（alcohol, pungent）
66	Propanol-D	C71238	C3H8O	60.1	1049.2	251.141	1.25578	酒精、刺激性气味（alcohol, pungent）
67	1-Penten-3-one-D	C1629589	C5H8O	84.1	1038.8	243.136	1.3087	强烈刺激性气味(strong pungent odors )
68	1-Penten-3-one-M	C1629589	C5H8O	84.1	1040.6	244.541	1.0782	强烈刺激性气味(strong pungent odors )
69	Ethanol	C64175	C2H6O	46.1	937.8	182.624	1.11856	芳香气味( aromaticity)
70	3-Methyl butanal	C590863	C5H10O	86.1	931.5	179.591	1.39948	巧克力、脂肪味（chocolate, fat）
71	2-Pentanone	C107879	C5H10O	86.1	1020.5	229.743	1.38929	丙酮气味，清新的，甜果味，酒香（acetone, fresh, sweet fruity, wine）
72	2,3-Butanedione	C431038	C4H6O2	86.1	991.4	210.382	1.17293	黄油，爆米花，甜味，馊饭味（butter, popcorn, sweet taste, sour rice）
73	Valeraldehyde	C110623	C5H10O	86.1	1000.6	215.981	1.41874	青草气味，带微弱香蕉味，味刺激（green grassy, faint banana, pungent）
74	9	unidentified	*	0	1050.8	252.37	0.94639	null
75	10	unidentified	*	0	1012.2	223.912	1.08232	null
76	Propanal	C123386	C3H6O	58.1	815.5	132.229	1.13813	刺激性气味，青草气味（pungent, green grassy）
77	2-propanone	C67641	C3H6O	58.1	837.9	140.273	1.11396	清新、苹果、梨（fresh, apple, pear）
78	11	unidentified	*	0	763.6	115.309	1.13289	null
79	12	unidentified	*	0	712.2	100.659	1.14176	null
80	1-heptene	C592767	C7H14	98.2	786.5	122.467	1.08648	汽油味（Gasoline）
81	13	unidentified	*	0	792.8	124.54	1.1205	null
82	2-Methyl propanal	C78842	C4H8O	72.1	830.7	137.617	1.27928	香蕉味，甜瓜味，微弱坚果气味（banana, melon , slightly nutty）
83	14	unidentified	*	0	853.6	146.206	1.15295	null
84	Butanal	C123728	C4H8O	72.1	893.8	162.566	1.27842	刺激性气味，果香，绿叶气味（pungent, fruity, green leaf）
85	Acetic acid ethyl ester	C141786	C4H8O2	88.1	900.1	165.289	1.33457	清新的，果味，甜味，草味（fresh, fruity, sweet, grassy）
86	15	unidentified	*	0	798	126.256	0.96012	null
87	2-Butanone-D	C78933	C4H8O	72.1	917.5	173.073	1.24453	果香，樟脑香味（fruity , camphor ）
88	2-Butanone-M	C78933	C4H8O	72.1	916.7	172.686	1.0679	果香，樟脑香味（fruity , camphor ）
89	16	unidentified	*	0	868.1	151.895	1.05772	null
90	3-Methyl-2-butenal-M	C107868	C5H8O	84.1	1212	435.627	1.09106	果香（fruity）
91	3-Methyl-2-butenal-D	C107868	C5H8O	84.1	1210.7	433.784	1.35477	果香（fruity）
92	4-Methyl-2-pentanone	C108101	C6H12O	100.2	1023.5	231.888	1.47906	酮样香味（ketone）
93	2-hydroxy-2-methyl-4-pentanone-M	C123422	C6H12O2	116.2	1372.5	696.599	1.13723	温和，愉快（Mild, pleasant）
94	2-hydroxy-2-methyl-4-pentanone-D	C123422	C6H12O2	116.2	1372.4	696.508	1.52947	温和，愉快（Mild, pleasant）
95	Hexyl propanoate	C2445763	C9H18O2	158.2	1349.2	658.425	1.42698	甜的水果气味，壤香，腐烂水果似的辛辣气味（sweet fruity, earthy, pungent aroma resembling rotten fruits）
96	ethyl 2-oxopropanoate	C617356	C5H8O3	116.1	1277.1	543.21	1.15559	果香、甜朗姆酒、植物焦糖（fruity, sweet rum, vegetable caramel）
97	Octanal-M	C124130	C8H16O	128.2	1303.7	589.545	1.41017	醛，蜡味，柑橘，橙子，果香，脂肪（aldehyde, waxy, citrus, orange, fruity, fatty）
98	Octanal-D	C124130	C8H16O	128.2	1303.4	589.119	1.81914	醛，蜡味，柑橘，橙子，果香，脂肪（aldehyde, waxy, citrus, orange, fruity, fatty）
99	17	unidentified	*	0	1195.6	412.137	1.43025	null
100	18	unidentified	*	0	1320.8	614.48	1.15761	null
101	19	unidentified	*	0	996.8	213.472	1.10373	null
102	20	unidentified	*	0	1112.5	307.631	1.34941	null
103	21	unidentified	*	0	1098.2	292.531	1.36487	null
104	22	unidentified	*	0	997.2	213.687	1.46595	null
105	2-Methyl-1-propanol	C78831	C4H10O	74.1	1104.5	299.062	1.17395	清新的、酒味、皮质（fresh, alcoholic, leather）
106	23	unidentified	*	0	1107.3	302.095	1.10657	null
107	24	unidentified	*	0	1067	265.431	1.80481	null
108	(E)-2-octenal-D	C2548870	C8H14O	126.2	1427.1	795.165	1.81291	新鲜黄瓜，脂肪，青香草药，香蕉，青香叶子（fresh cucumber, fatty, green herbal, banana, green leaf）
109	(E)-2-octenal-M	C2548870	C8H14O	126.2	1426.7	794.437	1.33114	新鲜黄瓜，脂肪，青香草药，香蕉，青香叶子（fresh cucumber, fatty, green herbal, banana, green leaf）
110	25	unidentified	*	0	1410.5	763.929	1.77584	null
111	26	unidentified	*	0	1357.7	671.983	1.10533	null
112	2-methoxy-3-sec-butyl pyrazine	C24168705	C9H14N2O	166.2	1509.3	970.767	1.26067	霉香，青香，蔬菜香，坚果，胡椒，土豆，鱼，格蓬样的青香（mouldy, green, vegetable, nutty, pepper, potato, fishy, galbanum）
113	2-ethyl-1-hexanol	C104767	C8H18O	130.2	1513.4	980.45	1.40846	柑橘，新鲜花香，油腻（citrus, fresh floral, greasy）
114	27	unidentified	*	0	1436.3	813.124	1.1974	null
115	2-Methyl propanoic acid	C79312	C4H8O2	88.1	1576.7	1143.05	1.15493	酸奶酪、乳脂酸败味（yogurt, rancid cream）
116	( E, E)-2,4-hexadienal	C142836	C6H8O	96.1	1408.6	760.381	1.1187	甜香、青香、花香、柑橘（sweet, green, floral, citrus）
117	28	unidentified	*	0	1252.9	500.488	1.20531	null
118	(E)-2-Heptenal-M	C18829555	C7H12O	112.2	1340.8	645.07	1.25453	辛辣的，青香蔬菜，新鲜，脂肪（spicy, green vegetables, fresh, fatty）
119	Butanol-D	C71363	C4H10O	74.1	1153.9	356.001	1.38279	红酒味（wine）
120	29	unidentified	*	0	1146.7	347.035	1.11051	null
121	1-Butanol, 3-methyl	C123513	C5H12O	88.1	1217.5	443.959	1.24245	威士忌酒香，香蕉果香（whiskey, banana, fruity）
122	30	unidentified	*	0	897.1	164.007	1.0438	null
123	31	unidentified	*	0	1083.1	279	1.51066	null
124	Linalyl acetate	C115957	C12H20O2	196.3	1547.5	1064.87	1.21531	铃兰,薰衣草(lily of the valley, lavender)
