# Supplementary material for: Identification and Characterization of Volatile Organic Compounds Based on GC-IMS Technology in Different Organs of Lilium brownii var. viridulum and After Bud-Removal and Non-Bud-Removal Treatments
Source: Molecules. 2025 Mar 10;30(6):1238. doi: 10.3390/molecules30061238 (PMC11945206; doi:10.3390/molecules30061238)
Supplement: Supplementary file 1 [file molecules-30-01238-s001.zip › Table S2. Relative contents of VOCs in different organs of Longya Lilies..xlsx]

## Sheet: Sheet1
Samplename	BU	相对含量%	BU	相对含量%	BU	相对含量%	ST	相对含量%	ST	相对含量%	ST	相对含量%	LE	相对含量%	LE	相对含量%	LE	相对含量%	FL	相对含量%	FL	相对含量%	FL	相对含量%
Propanoic acid	289.951	0.382095	331.466	0.422316	328.958	0.423435	383.476	0.3581	275.536	0.256303	251.247	0.232236	161.033	0.137852	213.354	0.18446	201.134	0.174663	178.485	0.103877	189.976	0.111372	141.016	0.0821924
2,5-Dimethyl thiophene	125.49	0.16537	140.488	0.178993	120.762	0.155446	92.7608	0.0866224	59.7379	0.0555681	50.7729	0.046931	184.022	0.157532	123.946	0.10716	102.439	0.0889568	78.8811	0.0459084	146.518	0.0858949	81.2651	0.0473659
hexanal-M	3765.12	4.96164	3830.04	4.8798	3768.93	4.85138	2655.78	2.48003	2768.65	2.5754	2765.7	2.55642	2597.27	2.22339	2650.46	2.29151	2616.43	2.27208	3123.83	1.81805	3123.13	1.83091	2966.78	1.72921
hexanal-D	13612.7	17.9387	13641.9	17.381	13615.1	17.5254	9787.89	9.14019	10003.4	9.30513	10016.7	9.25874	4828.42	4.13336	4753.21	4.10948	4752.85	4.12731	6751.85	3.92954	6478.39	3.79791	6590.02	3.84104
Cyclohexanone-M	2381.37	3.13814	2496.87	3.18123	2606.63	3.35526	1358.54	1.26864	1339.73	1.24621	1324.57	1.22434	1155.05	0.988781	1039.91	0.899071	1060.15	0.920619	498.118	0.289902	423.251	0.248128	493.201	0.287466
Cyclohexanone-D	1105.48	1.45679	1147.8	1.4624	1245.14	1.60274	636.879	0.594734	616.527	0.573492	596.706	0.551554	915.279	0.783523	886.058	0.766059	910.482	0.790651	1015.41	0.59096	526.846	0.30886	1005.87	0.586278
Valeraldehyde	2410.88	3.17703	2284.36	2.91047	2515.79	3.23833	799.867	0.746936	890.652	0.828483	890.081	0.822729	1336.09	1.14375	1378.03	1.19141	1361.48	1.18229	1534.57	0.893114	1733.37	1.01618	1497.66	0.872922
Butanal	616.774	0.812778	661.848	0.843251	682.342	0.878312	231.044	0.215755	222.988	0.207423	223.67	0.206745	550.57	0.471315	553.205	0.478285	547.329	0.475293	430.954	0.250813	410.374	0.240579	426.48	0.248577
6	158.744	0.209191	150.977	0.192357	178.503	0.229769	124.593	0.116348	117.294	0.109107	114.239	0.105595	148.826	0.127402	138.428	0.119681	142.156	0.123447	53.3569	0.0310534	40.1526	0.0235392	54.6633	0.0318609
4	206.422	0.272021	239.016	0.304527	246.175	0.316877	255.46	0.238555	253.989	0.23626	252.272	0.233182	97.8065	0.0837271	98.3553	0.0850351	97.6355	0.0847854	33.7116	0.01962	29.5546	0.0173262	30.9388	0.0180329
2-hexanone-M	22.978	0.0302802	37.1288	0.0473052	26.4263	0.034016	101.079	0.0943904	93.3962	0.086877	97.9865	0.0905719	883.358	0.756197	883.814	0.764119	894.283	0.776584	161.273	0.0938598	145.16	0.0850991	161.748	0.094276
2-hexanone-D	51.1906	0.0674584	49.7931	0.0634407	49.9686	0.0643197	171.977	0.160597	177.654	0.165254	173.43	0.160307	147.702	0.12644	142.754	0.123421	141.53	0.122903	127.948	0.0744649	108.533	0.063627	130.601	0.0761214
Propanal	2854.57	3.76172	2843.91	3.62339	2866.39	3.68962	3080.89	2.87701	3178.3	2.95645	3161.25	2.92204	3239.7	2.77334	3238.62	2.80002	3242.53	2.81577	2759.62	1.60608	2518.81	1.47664	2740.21	1.59715
Ethanol	6608.95	8.7092	6393.39	8.14574	6640	8.54703	7444.17	6.95156	7440.24	6.9209	7436.98	6.87423	3307.15	2.83108	3012.19	2.60425	3127.34	2.71574	4365.35	2.54061	2506.12	1.46919	4323.2	2.51981
Butanol-M	392.233	0.51688	410.609	0.523152	421.701	0.542814	543.529	0.507562	559.291	0.520251	561.575	0.519081	364.493	0.312024	358.461	0.309915	364.453	0.316487	496.891	0.289188	501.208	0.29383	510.091	0.29731
1-Pentanol-M	3392.79	4.47098	3325.86	4.23743	3313.79	4.26552	2990.31	2.79243	3044.49	2.83198	3002.99	2.77576	1375.05	1.17711	1342.17	1.1604	1347	1.16972	2969.68	1.72834	2975.87	1.74458	2972.83	1.73273
1-Pentanol-D	1543.91	2.03455	1534.05	1.95452	1536.39	1.97764	2096.23	1.95751	2074.65	1.92983	2067.22	1.9108	1951.75	1.6708	1839.04	1.58998	1856.56	1.61222	1444.31	0.840579	1357.3	0.795705	1399.95	0.815968
1-Penten-3-ol	735.121	0.968734	776.96	0.989914	762.125	0.981009	1911.53	1.78504	1918.1	1.78421	1946.89	1.79957	1970.83	1.68713	1997.27	1.72678	1988.6	1.72687	1340.63	0.780238	1098.36	0.643906	1287.78	0.750591
Hexyl propanoate	202.654	0.267055	233.008	0.296873	226.147	0.291098	339.025	0.31659	345.899	0.321754	355.586	0.328679	135.584	0.116066	112.219	0.0970216	119.005	0.103342	246.037	0.143192	200.521	0.117554	253.34	0.147661
14	203.776	0.268534	223.168	0.284335	232.931	0.299829	293.526	0.274102	312.347	0.290545	301.094	0.27831	148.006	0.1267	146.44	0.126608	144.978	0.125897	270.495	0.157427	185.53	0.108766	273.697	0.159526
17	194.229	0.255953	202.665	0.258213	198.561	0.255589	326.729	0.305108	322.93	0.300389	299.296	0.276649	152.328	0.1304	138.117	0.119412	155.3	0.134861	231.786	0.134898	222.204	0.130265	223.368	0.130192
Propanol-M	249.052	0.328198	288.554	0.367643	276.68	0.356144	229.338	0.214162	240.62	0.223825	252.007	0.232938	381.906	0.32693	379.646	0.328231	384.881	0.334226	431.67	0.25123	453.015	0.265577	422.458	0.246233
Propanol-D	44.0764	0.0580834	45.6272	0.058133	47.4046	0.0610194	186.137	0.17382	185.237	0.172307	189.394	0.175063	201.019	0.172082	190.079	0.164336	205.336	0.178311	175.095	0.101904	134.215	0.0786828	175.012	0.102007
Acetic acid-M	6248.31	8.23395	6573.2	8.37483	5719.09	7.36162	9182.62	8.57497	9406.1	8.74953	9684.48	8.95166	7340.64	6.28394	6622.42	5.72555	5970.4	5.18463	4921.38	2.86421	5180.09	3.03679	4398.36	2.56362
Acetic acid-D	1171.24	1.54345	1210	1.54164	962.837	1.23937	2552.17	2.38328	2681.26	2.4941	3017.39	2.78907	1422.15	1.21743	1067.48	0.92291	880.465	0.764585	1471.48	0.856393	1616.46	0.947639	1377.09	0.802649
butyl acetate-M	267.071	0.351943	286.019	0.364413	292.573	0.376601	524.966	0.490227	520.091	0.483788	544.714	0.503495	472.805	0.404743	423.402	0.366061	430.637	0.37396	166.683	0.0970085	309.674	0.181544	163.968	0.0955697
butyl acetate-D	28.4748	0.0375238	30.17	0.0384392	34.1337	0.043937	119.86	0.111929	123.893	0.115245	116.01	0.107231	53.4724	0.045775	39.4506	0.0341078	41.2791	0.0358463	8.10296	0.00471588	27.2683	0.0159859	6.43215	0.00374903
11	9.33829	0.0123059	11.4623	0.014604	13.2598	0.017068	206.678	0.193001	209.742	0.195101	205.998	0.19041	198.53	0.169952	186.926	0.16161	191.218	0.166052	144.434	0.0840595	129.043	0.0756506	146.911	0.085628
12	8.70952	0.0114773	9.24719	0.0117817	12.6399	0.0162701	119.376	0.111476	125.226	0.116485	124.668	0.115235	56.6363	0.0484834	58.3227	0.050424	58.7737	0.0510383	87.8572	0.0511324	73.2022	0.0429142	83.4158	0.0486195
4-Methyl-2-pentanone	12.5222	0.0165016	15.2816	0.0194701	12.6377	0.0162673	40.5681	0.0378836	42.6922	0.0397122	40.3393	0.0372868	31.452	0.0269244	26.5285	0.0229357	26.4929	0.0230061	20.0585	0.011674	19.3409	0.0113385	22.4581	0.0130899
3-Methyl-2-butenal-M	94.205	0.124142	121.915	0.155331	103.292	0.132958	369.799	0.345328	361.68	0.336434	371.039	0.342962	122.582	0.104936	104.612	0.0904444	100.159	0.0869772	129.745	0.075511	192.318	0.112745	133.676	0.0779137
3-Methyl-2-butenal-D	14.2796	0.0188175	15.8349	0.020175	16.3192	0.0210062	93.6206	0.0874254	85.1777	0.0792322	87.4951	0.0808744	53.208	0.0455486	49.2999	0.0426232	49.7931	0.0432397	38.0708	0.022157	44.3141	0.0259788	38.944	0.0226988
2-Pentanone	231.409	0.304948	212.088	0.270218	236.192	0.304027	544.385	0.508361	577.483	0.537174	558.773	0.516491	552.314	0.472808	512.171	0.442808	528.225	0.458704	60.5845	0.0352598	46.5692	0.0273009	54.0745	0.0315177
(Z)-4-heptenal	45.1651	0.059518	44.7251	0.0569837	53.2236	0.0685095	139.528	0.130295	134.402	0.125021	149.21	0.13792	127.434	0.10909	131.012	0.113269	129.525	0.112478	27.6683	0.0161028	34.5515	0.0202555	33.9893	0.0198109
(E, E)-2,4-heptadienal	89.3459	0.117739	101.401	0.129194	126.132	0.162358	340.513	0.31798	328.075	0.305175	324.454	0.299903	288.994	0.247393	321.783	0.278204	309.941	0.269149	83.9468	0.0488566	65.7213	0.0385287	60.9355	0.0355167
2	50.684	0.0667909	63.5639	0.0809859	52.1704	0.0671539	211.719	0.197709	198.27	0.184431	209.366	0.193523	95.8269	0.0820325	83.2847	0.0720055	64.0283	0.0556014	70.5915	0.0410839	68.5252	0.0401724	56.7474	0.0330756
(E)-2-Heptenal-M	319.53	0.421074	328.231	0.418195	373.6	0.480899	308.199	0.287804	293.866	0.273354	291.236	0.269198	72.4845	0.0620502	64.9637	0.0561656	74.4419	0.0646444	64.3882	0.0374736	63.0907	0.0369865	61.2021	0.0356721
(E)-2-Heptenal-D	526.852	0.69428	538.006	0.685466	521.093	0.670753	822.938	0.768481	764.289	0.71094	764.367	0.706527	185.497	0.158794	162.428	0.14043	153.399	0.133209	44.4607	0.0258759	34.1449	0.0200172	31.6075	0.0184227
(E)-2-octenal-M	667.322	0.87939	680.018	0.866401	692.227	0.891036	920.256	0.859359	907.714	0.844354	910.491	0.841595	244.595	0.209385	217.622	0.18815	214.034	0.185865	182.989	0.106498	204.329	0.119787	183.873	0.107172
2-pentyl furan	470.532	0.620061	511.628	0.651859	491.652	0.632856	1235.8	1.15402	1220	1.13484	1192.98	1.10271	63.7017	0.0545317	67.7898	0.0586091	68.0542	0.0590974	255.929	0.148949	256.404	0.150315	246.019	0.143394
16	83.7402	0.110352	113.399	0.14448	97.0067	0.124867	264.489	0.246987	259.817	0.241681	268.198	0.247903	31.8431	0.0272592	34.7092	0.0300085	31.4742	0.0273318	14.6818	0.0085447	19.1587	0.0112317	13.6375	0.00794871
Acetic acid ethyl ester	545.131	0.718368	555.412	0.707642	557.847	0.718062	2828.94	2.64174	2893.54	2.69157	2867.65	2.65066	314.442	0.269178	285.368	0.24672	297.714	0.258531	486.073	0.282892	111.009	0.065078	484.367	0.282317
8	155.434	0.204829	163.257	0.208003	169.407	0.218061	668.175	0.62396	667.758	0.621147	671.804	0.620969	660.586	0.565493	658.271	0.569121	651.732	0.565956	208.633	0.121423	194.718	0.114152	200.366	0.116784
2-propanone	4495.99	5.92476	4503.92	5.73839	4585.6	5.90259	6475.84	6.04731	6500.56	6.04681	6512.71	6.0199	8572.16	7.33818	8516.27	7.36292	8514.75	7.3941	7541.6	4.38917	6987.53	4.09639	7540.54	4.39506
(E)-2-hexenal-M	2286.34	3.01291	2428.55	3.09419	2431.63	3.13	3159.84	2.95074	3215.63	2.99117	3242.66	2.99729	3326.14	2.84733	3366.31	2.91041	3359.32	2.91719	2811.81	1.63646	2643.77	1.54989	2647.69	1.54322
(E)-2-hexenal-D	2205.68	2.90662	2268.7	2.89052	2273.8	2.92684	10242	9.56426	10052.9	9.35121	10012.2	9.25455	20737.8	17.7526	20593.8	17.8048	20448.5	17.7572	4633.27	2.69654	3935.45	2.30713	4024.47	2.34569
2-Butanone-M	194.476	0.256278	208.166	0.265222	198.11	0.255008	122.391	0.114292	121.098	0.112645	125.693	0.116181	207.087	0.177276	203.863	0.176254	204.791	0.177838	221.895	0.129142	232.977	0.136581	222.701	0.129803
2-Butanone-D	671.524	0.884927	670.039	0.853688	704.36	0.906654	601.768	0.561946	577.105	0.536822	587.877	0.543392	2362.18	2.02214	2342.09	2.0249	2369.14	2.05733	1838.87	1.07021	1374.54	0.805817	1802.58	1.05065
1-heptene	197.479	0.260236	151.881	0.19351	165.832	0.213459	1442.01	1.34659	1381.84	1.28538	1346.89	1.24497	2969.86	2.54234	2987.44	2.58285	2986.16	2.59315	2818.9	1.64058	2753.89	1.61445	2799.25	1.63156
2,3-Butanedione	114.841	0.151336	100.286	0.127773	117.076	0.150701	288.727	0.269621	280.091	0.26054	282.173	0.260821	646.653	0.553566	675.985	0.584437	669.009	0.580959	524.577	0.305301	708.837	0.415551	530.456	0.30918
Allyl sulfide	773.136	1.01883	797.507	1.01609	817.317	1.05205	1249.12	1.16646	1215.06	1.13025	1219.04	1.1268	3295.65	2.82123	3315.32	2.86632	3328.07	2.89006	1481.49	0.86222	1398.93	0.820113	1441.87	0.840402
2-Methyl-1-propanol	9.68045	0.0127568	14.6595	0.0186775	13.793	0.0177544	21.6494	0.0202167	23.2713	0.0216469	18.7899	0.0173681	74.2531	0.0635642	76.0661	0.0657645	79.0233	0.0686229	66.89	0.0389296	68.6452	0.0402428	65.8079	0.0383566
7	16.0482	0.0211481	21.4405	0.0273171	18.9476	0.0243894	22.1204	0.0206566	19.3809	0.0180281	23.3713	0.0216028	131.718	0.112757	136.306	0.117846	133.267	0.115727	117.092	0.0681468	111.584	0.0654153	113.73	0.0662885
4-Heptanone-D	79.5677	0.104853	82.6804	0.105342	87.4862	0.112612	176.814	0.165114	172.993	0.160918	172.546	0.15949	271.413	0.232342	260.734	0.225423	263.274	0.228624	63.2173	0.0367921	45.7183	0.026802	67.7454	0.0394859
Octanal-M	387.049	0.510049	460.065	0.586162	427.762	0.550616	372.15	0.347523	360.37	0.335215	355.171	0.328295	545.242	0.466754	529.554	0.457837	530.523	0.460699	228.909	0.133224	216.962	0.127193	214.312	0.124913
Octanal-D	78.3545	0.103255	90.7234	0.115589	85.4621	0.110007	84.8045	0.0791926	98.7752	0.0918805	95.1803	0.0879781	181.098	0.155029	153.787	0.13296	166.43	0.144525	94.3361	0.0549031	82.847	0.0485685	76.5793	0.0446348
1-Penten-3-one-M	196.373	0.258778	230.493	0.293668	213.081	0.274278	179.127	0.167274	198.228	0.184391	195.866	0.181045	400.72	0.343036	405.292	0.350404	410.816	0.356747	114.897	0.0668693	150.106	0.0879985	111.88	0.0652098
1-Penten-3-one-D	275.305	0.362794	272.908	0.347708	280.351	0.360868	1314.17	1.22721	1296.66	1.20615	1275.44	1.17893	1966.1	1.68308	1969.24	1.70255	1953.2	1.69614	493.69	0.287325	415.771	0.243743	500.371	0.291644
(Z)-2-Methylpent-2-enal-M	40.9858	0.0540107	39.966	0.0509202	40.0282	0.0515244	58.3915	0.0545275	60.0868	0.0558926	59.6357	0.0551231	123.071	0.105355	122.746	0.106123	122.058	0.105993	46.2937	0.0269427	42.5478	0.0249433	49.1843	0.0286674
(Z)-2-Methylpent-2-enal-D	75.7972	0.0998848	84.8222	0.108071	80.5497	0.103684	94.6071	0.0883466	92.6319	0.086166	90.5656	0.0837126	194.542	0.166537	176.965	0.152999	186.337	0.161813	44.7185	0.0260259	37.171	0.0217912	41.3324	0.0240909
(Z)-2-Penten-1-ol	155.22	0.204548	185.775	0.236693	179.494	0.231045	512.864	0.478926	530.256	0.493243	522.087	0.482581	642.251	0.549798	638.243	0.551806	606.833	0.526967	292.355	0.170149	216.072	0.12667	191.634	0.111695
(E, E)-2,4-hexadienal	40.497	0.0533665	54.1256	0.0689607	60.089	0.0773467	155.025	0.144766	158.495	0.147432	158.567	0.146568	270.553	0.231606	270.071	0.233495	283.237	0.24596	55.8009	0.0324758	50.8285	0.0297978	58.6315	0.0341738
(E)-2-Pentenal-M	14.4662	0.0190635	20.7362	0.0264197	20.3141	0.0261483	61.0599	0.0570193	63.1751	0.0587654	69.8072	0.0645249	155.612	0.133211	160.888	0.139099	158.5	0.137639	30.5922	0.0178045	38.5463	0.0225975	41.2636	0.0240508
(Z)-3-hexenol-M	145.54	0.191791	156.665	0.199604	158.369	0.203853	817.113	0.763041	837.624	0.779157	819.705	0.757679	1964.93	1.68207	1920.57	1.66046	1934.9	1.68024	135.255	0.0787178	112.846	0.0661552	115.934	0.0675731
(Z)-3-hexenol-D	171.557	0.226077	228.083	0.290597	215.378	0.277236	475.704	0.444225	494.576	0.460054	510.453	0.471827	3358.35	2.87491	3444.46	2.97798	3447.32	2.99361	852.291	0.496029	775.04	0.454362	813.718	0.474281
2-Hexenal-M	346.61	0.456759	384.399	0.489757	375.924	0.483891	892.805	0.833725	926.677	0.861993	928.317	0.858071	1958.62	1.67667	1993.14	1.72321	1986.1	1.7247	560.366	0.32613	528.388	0.309764	516.483	0.301036
2-Hexenal-D	39.0817	0.0515015	61.8464	0.0787977	52.1616	0.0671425	155.098	0.144835	156.22	0.145316	159.909	0.147808	1814.8	1.55355	1831.18	1.58318	1793.36	1.55733	136.702	0.0795596	123.551	0.0724307	131.936	0.0768997
(E)-Ethyl-2-hexenoate-M	50.2952	0.0662785	62.7641	0.0799668	76.9592	0.0990621	116.979	0.109238	105.623	0.0982502	108.805	0.100571	976.777	0.836168	946.616	0.818416	971.5	0.843638	310.052	0.180449	312.778	0.183364	288.016	0.167872
(E)-Ethyl-2-hexenoate-D	11.0646	0.0145809	27.4639	0.0349913	28.1371	0.0362181	27.3194	0.0255116	26.4774	0.0246292	37.0843	0.0342782	1094.87	0.937262	1104.41	0.954839	1116.2	0.96929	31.0987	0.0180993	23.238	0.0136231	21.2672	0.0123957
2-ethyl-1-hexanol	88.2683	0.116319	152.163	0.193869	140.065	0.180293	162.315	0.151574	150.312	0.13982	161.935	0.149681	133.489	0.114273	142.392	0.123108	155.041	0.134635	193.538	0.112638	218.78	0.128258	227.425	0.132556
3	231.855	0.305536	261.841	0.333608	264.132	0.339991	238.414	0.222637	227.412	0.211538	214.139	0.197935	130.263	0.111511	119.365	0.103199	114.019	0.0990128	308.968	0.179818	315.933	0.185214	294.502	0.171652
2-Methyl propanoic acid	837.911	1.10419	879.272	1.12027	604.367	0.777943	713.543	0.666325	581.005	0.540449	527.668	0.487739	289.822	0.248102	273.723	0.236653	246.748	0.214273	1014.59	0.590483	929.021	0.544632	943.274	0.549794
9	60.6156	0.0798785	77.8457	0.0991822	72.4423	0.0932479	139.026	0.129826	139.863	0.130101	146.393	0.135316	116.354	0.0996049	120.498	0.104179	118.363	0.102785	179.76	0.10462	196.42	0.11515	193.216	0.112617
1-Octen-3-one	311.01	0.409845	359.305	0.457786	323.847	0.416857	307.675	0.287315	323.265	0.300701	314.72	0.290905	335.619	0.287306	394.419	0.341003	406.243	0.352777	726.865	0.423031	703.107	0.412191	658.168	0.383618
Heptaldehyde-M	1266.74	1.66929	1261.09	1.60673	1287.79	1.65764	1002.38	0.936051	1043.44	0.97061	1027.63	0.949874	976.143	0.835626	993.056	0.858567	972.828	0.844792	2046.65	1.19114	2069.1	1.213	2020.4	1.1776
Heptaldehyde-D	743.87	0.980264	830.757	1.05846	800.849	1.03085	717.709	0.670215	766.073	0.7126	771.665	0.713274	471.114	0.403296	504.87	0.436495	488.273	0.42401	7292.27	4.24406	7284.27	4.27035	7355.87	4.28742
2-hydroxy-2-methyl-4-pentanone-M	91.7299	0.120881	99.484	0.126751	104.77	0.13486	62.2486	0.0581294	52.1038	0.0484668	55.3121	0.0511267	98.8686	0.0846363	103.543	0.0895204	86.3109	0.0749513	159.54	0.0928512	164.614	0.096504	173.479	0.101114
2-hydroxy-2-methyl-4-pentanone-D	7.52084	0.00991089	15.6171	0.0198976	9.105	0.01172	19.0943	0.0178307	17.9234	0.0166723	16.9125	0.0156327	27.0039	0.0231167	23.9378	0.0206959	27.7171	0.0240692	96.3046	0.0560487	121.511	0.071235	114.499	0.0667366
3-Methyl butanal	143.827	0.189534	144.733	0.184403	145.156	0.186845	637.934	0.59572	658.244	0.612297	663.838	0.613606	803.679	0.687988	815.928	0.705427	805.899	0.699833	836.251	0.486694	956.84	0.560941	825.509	0.481154
10	37.4887	0.0494022	43.4787	0.0553956	40.5792	0.0522337	84.0379	0.0784768	87.8572	0.0817246	88.7415	0.0820265	149.213	0.127733	148.606	0.12848	154.981	0.134583	161.464	0.093971	174.501	0.1023	165.821	0.0966498
1-hexanol-M	179.803	0.236942	191.725	0.244274	203.441	0.261869	533.34	0.498047	524.266	0.487671	531.425	0.491212	825.84	0.706959	769.819	0.665563	767.799	0.666748	1109.6	0.645782	1152.34	0.675554	1116.23	0.650601
1-hexanol-D	19.6031	0.0258327	36.2645	0.0462041	38.2708	0.0492622	86.1487	0.0804479	81.2896	0.0756154	87.8639	0.0812153	72.1157	0.0617345	77.5502	0.0670476	75.3195	0.0654066	171.933	0.100064	170.613	0.100021	172.619	0.100612
28	22.2226	0.0292847	26.5151	0.0337826	26.2196	0.03375	102.381	0.0956063	103.032	0.0958404	103.597	0.0957575	184.1	0.157598	193.696	0.167464	200.341	0.173974	288.398	0.167846	296.317	0.173714	289.111	0.168511
2-methyl-2-hepten-6-one	142.312	0.187537	149.601	0.190605	174.595	0.224739	473.289	0.441969	457.861	0.425901	469.776	0.434228	746.794	0.639292	730.206	0.631315	758.559	0.658723	1246.71	0.725577	999.139	0.585738	1255.79	0.731946
1,4-Dioxan	43.712	0.0576032	46.5981	0.0593701	47.5824	0.0612482	292.646	0.273281	297.661	0.276884	291.555	0.269494	179.592	0.153739	187.308	0.161941	193.3	0.167859	315.14	0.18341	253.049	0.148348	302.876	0.176533
2-Methyl propanal	2.14405	0.00282541	2.64618	0.00337146	2.38401	0.0030687	36.9688	0.0345224	35.8001	0.0333012	37.7398	0.034884	35.0203	0.029979	36.0512	0.0311688	35.5913	0.030907	120.465	0.0701097	122.975	0.0720934	119.138	0.0694405
Ethylbenzene-M	145.06	0.191159	131.867	0.16801	140.31	0.180607	253.702	0.236914	263.101	0.244736	256.473	0.237066	741.822	0.635035	741.095	0.640729	745.661	0.647523	776.7	0.452035	856.399	0.502058	763.811	0.445193
Ethylbenzene-D	93.7962	0.123604	93.7428	0.119436	108.698	0.139916	169.864	0.158624	174.466	0.162288	177.91	0.164447	298.288	0.255349	293.517	0.253766	301.038	0.261418	707.49	0.411756	655.1	0.384048	782.359	0.456003
3-Hydroxy-2-butanone-M	1413.09	1.86215	1560.07	1.98766	1399.78	1.8018	2143.59	2.00174	2370.66	2.20518	2538.23	2.34616	3990.57	3.41612	4586.07	3.96498	4545.69	3.94742	7172.83	4.17455	7530.21	4.41453	7287.8	4.24775
3-Hydroxy-2-butanone-D	356.073	0.469229	400.807	0.510662	418.748	0.539013	527.814	0.492887	502.926	0.46782	523.351	0.483749	1524.52	1.30506	1805.74	1.56119	1863.83	1.61853	8512.54	4.95425	10179.4	5.96758	9079.1	5.29182
Benzaldehyde-M	922.515	1.21568	946.258	1.20561	949.953	1.22278	1634.56	1.5264	1530.91	1.42405	1541.34	1.4247	1720.34	1.4727	1648.09	1.42489	1701.38	1.47746	5097.08	2.96648	4999.1	2.93069	5071.11	2.95573
Benzaldehyde-D	89.0615	0.117364	140.876	0.179489	141.781	0.1825	288.252	0.269177	286.965	0.266934	282.537	0.261158	368.097	0.315109	355.308	0.307189	342.782	0.297667	6518.87	3.79395	6325.64	3.70836	6561.66	3.82451
methyl benzoate-M	1567.68	2.06588	1696.85	2.16193	1722.19	2.21681	5432.39	5.0729	5297.59	4.92781	5369.82	4.96349	1639.68	1.40364	1540.99	1.33229	1585.35	1.3767	10582.8	6.15914	10383.7	6.08738	10519.9	6.13162
methyl benzoate-D	185.024	0.243822	369.359	0.470595	343.337	0.441944	1776.9	1.65932	1708.47	1.58922	1661.28	1.53557	370.099	0.316823	355.813	0.307625	482.332	0.418851	27154	15.8035	27431.3	16.0814	26949.2	15.7075
13	19.1476	0.0252325	19.8608	0.0253044	21.6827	0.02791	16.5414	0.0154468	16.4548	0.0153062	11.2757	0.0104225	163.712	0.140146	164.943	0.142605	167.587	0.145531	341.991	0.199037	328.793	0.192753	343.182	0.200026
15	271.326	0.35755	256.531	0.326842	266.931	0.343594	353.038	0.329676	352.909	0.328275	354.271	0.327463	644.162	0.551434	658.202	0.569062	642.653	0.558072	811.762	0.472441	891.917	0.52288	827.559	0.482349
23	3.035	0.00399949	6.75876	0.00861125	4.90799	0.00631758	7.68081	0.00717254	6.86097	0.00638206	6.8343	0.00631716	17.759	0.0152025	20.0719	0.0173536	19.4364	0.0168784	34.5403	0.0201023	41.4546	0.0243025	35.6424	0.0207744
5	136.428	0.179784	158.771	0.202288	171.213	0.220386	162.959	0.152175	184.437	0.171563	181.513	0.167778	522.193	0.447023	704.198	0.608828	745.963	0.647785	1461.54	0.850606	1837.26	1.07708	1844.86	1.07529
26	77.3614	0.101946	107.454	0.136905	99.2663	0.127776	60.3334	0.0563409	56.1208	0.0522035	60.84	0.0562362	65.0325	0.055671	64.2127	0.0555164	57.0829	0.0495701	239.701	0.139504	268.255	0.157263	267.727	0.156046
1-Butanol, 3-methyl	82.6182	0.108873	62.4175	0.0795252	69.2673	0.0891611	33.2561	0.0310554	34.8136	0.0323836	28.1971	0.0260634	49.6309	0.0424865	52.9303	0.045762	59.7935	0.0519239	183.669	0.106894	166.401	0.0975512	189.51	0.110457
1	66.159	0.0871836	77.0326	0.0981461	76.8615	0.0989363	112.113	0.104694	113.915	0.105963	111.242	0.102824	109.409	0.0936593	116.97	0.101129	122.202	0.106119	387.211	0.225355	439.062	0.257397	459.851	0.268028
phenylacetaldehyde-M	73.1333	0.0963742	133.105	0.169587	123.875	0.159452	461.036	0.430527	473.891	0.440813	512.188	0.473431	477.25	0.408549	471.851	0.407949	477.026	0.414243	2829.32	1.64665	2897.33	1.69854	2870.7	1.67321
phenylacetaldehyde-D	19.672	0.0259235	78.8611	0.100476	77.1192	0.099268	69.645	0.0650363	89.1703	0.0829461	80.0587	0.0740007	83.2492	0.0712653	73.8443	0.0638436	72.6023	0.0630469	577.852	0.336307	614.887	0.360473	593.798	0.346099
nonanal-M	653.487	0.861158	755.135	0.962107	675.592	0.869623	846.405	0.790395	808.641	0.752196	833.527	0.770455	1036.04	0.886901	999.157	0.863842	996.346	0.865215	4402.38	2.56216	4254.37	2.49409	4383.84	2.55515
nonanal-D	151.057	0.199061	330.773	0.421433	326.902	0.420789	382.837	0.357503	376.24	0.349978	382.737	0.353775	434.563	0.372007	388.964	0.336287	447.356	0.388478	13863.8	8.06865	15293	8.96541	14823.8	8.64018
1-Octanol	47.5935	0.0627182	99.1063	0.12627	111.651	0.143717	89.4014	0.0834854	99.4751	0.0925316	99.0352	0.0915413	119.483	0.102283	112.448	0.0972195	114.228	0.0991942	1143.78	0.665673	1468.73	0.861035	1295.65	0.755181
总和	75884.7		78487.6		77687.9		107086		107504		108186		116816		115664		115156		171823		170578		171569
