# Supplementary material for: Identification and Characterization of Volatile Organic Compounds Based on GC-IMS Technology in Different Organs of Lilium brownii var. viridulum and After Bud-Removal and Non-Bud-Removal Treatments
Source: Molecules. 2025 Mar 10;30(6):1238. doi: 10.3390/molecules30061238 (PMC11945206; doi:10.3390/molecules30061238)
Supplement: Supplementary file 1 [file molecules-30-01238-s001.zip › Table S3. Relative contents of VOCs in Longya Lilies Undergoing Bud-Removal and Non-Bud-Removal Treatments.xlsx]

## Sheet: Sheet1
Samplename	BBU	相对含量%	BBU	相对含量%	BBU	相对含量%	UBU	相对含量%	UBU	相对含量%	UBU	相对含量%	BST	相对含量%	BST	相对含量%	BST	相对含量%	UST	相对含量%	UST	相对含量%	UST	相对含量%	BLE	相对含量%	BLE	相对含量%	BLE	相对含量%	ULE	相对含量%	ULE	相对含量%	ULE	相对含量%
Propanoic acid	316.984	0.485425	251.19	0.394224	351.509	0.520096	163.408	0.168239	210.501	0.21157	220.786	0.226556	296.561	0.41064	302.58	0.422967	313.942	0.43429	247.961	0.363656	364.729	0.539676	417.504	0.607676	157.191	0.161785	133.82	0.138114	123.382	0.128182	229.482	0.237684	210.59	0.212777	158.189	0.164002
3-Hydroxy-2-butanone-M	8598.59	13.1678	8803.34	13.8162	8706.44	12.8821	3312.63	3.41057	3364.24	3.38131	2292.97	2.35289	4684.4	6.48636	3349.68	4.6824	3012.81	4.16775	2298.31	3.37067	2573.01	3.80719	2520.25	3.66822	4391.8	4.52014	4798.12	4.95209	4847.71	5.03631	3590	3.71831	4282.29	4.32676	4398.27	4.5599
3-Hydroxy-2-butanone-D	8049.3	12.3266	7495.64	11.7639	8153.4	12.0638	988.728	1.01796	996.94	1.002	913.746	0.937623	1501.19	2.07866	770.25	1.07671	741.331	1.02551	602.534	0.883668	578.327	0.85573	652.009	0.948999	1050.98	1.08169	1122.57	1.15859	1120.38	1.16397	2304.8	2.38717	2675.03	2.70281	2666.74	2.76474
2,5-Dimethyl thiophene	424.069	0.649413	250.043	0.392425	455.425	0.673851	14.9884	0.0154315	26.4218	0.0265559	20.2474	0.0207765	161.059	0.223014	82.5738	0.115427	170.089	0.235291	17.1591	0.0251653	22.0715	0.0326584	22.1382	0.0322221	242.551	0.249639	119.207	0.123032	105.401	0.109501	93.3562	0.0966929	70.847	0.0715827	100.293	0.103978
2-Methyl propanoic acid	877.948	1.34448	712.883	1.11882	919.198	1.36005	184.086	0.189529	254.316	0.255606	293.184	0.300845	484.26	0.670541	329.722	0.460907	266.331	0.368427	190.225	0.278982	206.442	0.305465	215.923	0.314275	310.228	0.319294	303.389	0.313124	299.299	0.310943	372.021	0.385317	484.809	0.489843	430.981	0.446819
26	104.812	0.160508	113.606	0.178296	132.189	0.195588	118.101	0.121592	130.341	0.131002	140.985	0.144669	47.2891	0.0654799	38.7529	0.0541714	41.6857	0.0576656	52.4793	0.0769654	43.4965	0.0643601	49.542	0.0721084	77.2614	0.0795192	72.3801	0.0747027	72.3068	0.0751198	57.9805	0.0600528	60.7155	0.061346	51.4217	0.0533114
nonanal-M	547.671	0.838695	564.861	0.886509	596.96	0.883266	623.326	0.641755	636.663	0.639894	652.843	0.669902	618.6	0.856558	603.056	0.842992	606.762	0.839359	580.567	0.851451	569.16	0.842165	567.065	0.825363	576.563	0.593412	546.202	0.56373	558.216	0.579933	329.389	0.341161	317.744	0.321044	306.773	0.318046
nonanal-D	29.799	0.0456338	46.2493	0.0725849	51.3839	0.0760281	56.1653	0.0578258	67.1877	0.0675286	72.0912	0.073975	44.2008	0.0612036	54.3056	0.075912	50.8085	0.0702855	44.6629	0.065502	48.4778	0.0717308	44.9895	0.0654822	44.9007	0.0462128	47.3624	0.0488823	45.936	0.0477232	40.146	0.0415809	64.2305	0.0648975	24.7777	0.0256882
Valeraldehyde	1231.27	1.88555	1198.92	1.88162	1263.59	1.86962	2312.09	2.38044	2395.1	2.40725	2391.9	2.4544	1195.35	1.65517	1213.33	1.69608	1247.41	1.72559	2296.1	3.36743	2300.08	3.40335	2337.79	3.40265	1243.8	1.28015	1165.81	1.20322	1210.33	1.25742	173.99	0.180209	188.441	0.190398	200.506	0.207874
hexanal-M	4107.47	6.29013	3868.5	6.07133	4053.07	5.99696	3205.87	3.30066	3239.97	3.25641	3270.28	3.35574	3067.3	4.2472	3104.78	4.34007	3082.67	4.26438	3440.96	5.04646	3237.79	4.79083	3165.04	4.60671	2066.27	2.12665	1997.23	2.06132	2014.84	2.09322	1383.78	1.43324	1366.39	1.38058	1333.27	1.38227
hexanal-D	7445.51	11.4019	7202.57	11.3039	7413.47	10.969	16273.7	16.7549	16253.9	16.3364	16089	16.5094	4397.44	6.08902	4433.14	6.19693	4463.93	6.17514	4574.67	6.70914	4408.01	6.52236	4390.92	6.39098	2176.08	2.23967	2164.01	2.23345	2122.59	2.20517	1202.83	1.24582	1170.92	1.18308	1133.22	1.17486
1-Pentanol-M	1744.75	2.67188	1626.34	2.55242	1766.03	2.61303	3161.32	3.25478	3208.61	3.22489	3214.31	3.2983	2547.7	3.52772	2612.71	3.65222	2704.24	3.74089	2902.3	4.25647	2834.19	4.19364	2871.89	4.18003	1542.77	1.58785	1407.32	1.45248	1401.76	1.4563	1498.19	1.55174	1523.56	1.53938	1507.4	1.56279
1-Pentanol-D	341.173	0.522468	301.111	0.472573	364.415	0.539192	2130.85	2.19385	2132.48	2.1433	2157.95	2.21434	760.072	1.05245	802.851	1.12228	840.662	1.16292	965.361	1.41578	890.312	1.31736	954.439	1.38918	850.04	0.874881	791.139	0.816527	771.461	0.801475	1122.23	1.16234	1111.33	1.12287	1085.53	1.12542
(E)-2-hexenal-M	1203.37	1.84283	1289.88	2.02437	1281.52	1.89615	2751.74	2.83309	2935.57	2.95047	2929.82	3.00638	1455.02	2.01472	1477.23	2.06497	1472.96	2.03761	1713.06	2.51235	1474.98	2.18247	1468.22	2.13699	3249.68	3.34464	3206.9	3.30981	3228.57	3.35418	2385.69	2.47096	2351.48	2.3759	2207.74	2.28888
(E)-2-hexenal-D	468.108	0.716853	509.251	0.799233	567.063	0.839031	13637.9	14.0411	13612.9	13.682	13600.2	13.9556	564.037	0.781006	537.482	0.751327	556.556	0.769907	647.168	0.949128	501.488	0.742034	401.253	0.584024	14592	15.0184	14531.4	14.9977	14457	15.0194	10992.4	11.3853	10728.5	10.8399	10757	11.1523
Heptaldehyde-M	918.027	1.40585	958.478	1.50426	908.538	1.34428	1735.3	1.7866	1777.97	1.78699	1798.4	1.84539	965.374	1.33673	999.168	1.3967	988.235	1.36707	1151.58	1.68889	1132.38	1.67555	1127.32	1.64081	827.931	0.852125	851.835	0.87917	865.793	0.899476	328.571	0.340315	322.81	0.326162	312.501	0.323985
Heptaldehyde-D	204.711	0.313492	272.954	0.428382	229.878	0.340129	2633.53	2.71139	2638.91	2.6523	2630.14	2.69887	321.292	0.444884	330.146	0.4615	323.49	0.447497	416.153	0.610324	416.315	0.616006	421.687	0.613765	285.581	0.293927	334.836	0.345581	308.135	0.320123	143.807	0.148947	139.592	0.141042	109.151	0.113162
Butanal	172.12	0.263582	158.984	0.249514	182.969	0.270722	592.132	0.609638	639.836	0.643083	629.774	0.64623	258.819	0.35838	256.897	0.359108	254.658	0.352279	224.572	0.329354	218.64	0.323514	227.194	0.330681	393.979	0.405492	395.063	0.407741	394.49	0.409838	326.709	0.338386	317.802	0.321102	303.831	0.314997
(E)-2-Heptenal-M	148.828	0.227914	129.683	0.203528	140.512	0.207903	307.328	0.316414	370.85	0.372732	398.065	0.408467	244.462	0.3385	252.863	0.353468	252.407	0.349165	234.97	0.344604	239.492	0.354367	240.878	0.350598	116.454	0.119857	104.065	0.107405	111.304	0.115634	69.1651	0.0716372	62.9529	0.0636066	51.6705	0.0535694
(E)-2-Heptenal-D	61.2066	0.0937309	56.3697	0.0884681	75.5617	0.111802	911.378	0.938323	934.622	0.939364	975.73	1.00123	116.97	0.161965	135.702	0.189693	136.366	0.188641	138.668	0.203368	135.066	0.199853	143.076	0.208247	53.7968	0.0553689	45.0118	0.0464562	55.4543	0.0576117	65.7013	0.0680496	50.1086	0.0506289	43.3143	0.0449061
(Z)-4-heptenal	54.4945	0.0834521	49.8264	0.078199	61.8776	0.0915546	340.864	0.350942	374.862	0.376764	378.566	0.388458	188.681	0.261261	207.566	0.29015	213.274	0.295031	217.142	0.318458	218.589	0.323438	225.054	0.327566	221.031	0.22749	221.995	0.229119	214.014	0.22234	225.623	0.233687	198.724	0.200787	211.599	0.219375
2-Hexenal-M	76.7948	0.117603	102.272	0.160509	95.8091	0.14176	691.522	0.711967	732.75	0.736468	731.059	0.750163	116.341	0.161094	115.83	0.161915	110.258	0.152524	126.99	0.186242	100.164	0.148209	98.3131	0.143095	762.765	0.785055	803.755	0.829547	800.802	0.831957	211.686	0.219252	216.616	0.218865	197.164	0.20441
2-Hexenal-D	5.17683	0.00792773	14.8351	0.0232826	15.0106	0.0222098	417.179	0.429513	433.385	0.435584	406.959	0.417593	17.0147	0.0235597	13.4087	0.0187435	13.6686	0.0189084	15.9771	0.0234317	14.4151	0.0213295	13.0398	0.0189795	352.982	0.363297	359.194	0.370721	366.744	0.381012	217.88	0.225667	206.34	0.208483	205.58	0.213135
2-pentyl furan	107.747	0.165002	103.417	0.162305	118.263	0.174983	750.7	0.772895	762.554	0.766423	785.441	0.805965	232.882	0.322465	230.724	0.322522	239.854	0.3318	267.458	0.39225	260.55	0.385526	268.937	0.391438	57.7316	0.0594188	64.4193	0.0664865	58.6781	0.060961	85.2333	0.0882797	82.6182	0.0834761	76.5615	0.0793751
(E)-2-octenal-M	146.095	0.223729	169.509	0.266032	162.108	0.239857	1285.22	1.32322	1378.81	1.38581	1439.7	1.47732	262.381	0.363311	276.281	0.386203	294.195	0.406972	361.047	0.529507	278.262	0.411735	297.377	0.432831	126.215	0.129903	128.665	0.132794	114.437	0.118889	165.812	0.171738	153.143	0.154733	111.273	0.115362
(E)-2-octenal-D	8.1985	0.0125551	39.2661	0.0616254	49.4754	0.0732042	253.3	0.260789	258.275	0.259585	285.494	0.292955	42.6344	0.0590347	43.2099	0.0604016	47.9379	0.0663145	53.4258	0.0783535	41.5435	0.0614704	49.2199	0.0716395	38.8529	0.0399883	44.4452	0.0458714	35.0736	0.0364381	34.4737	0.0357058	47.8668	0.0483639	10.9869	0.0113906
2-ethyl-1-hexanol	74.7508	0.114472	139.012	0.21817	126.477	0.187136	570.815	0.587692	621.037	0.624188	685.97	0.703895	298.79	0.413726	305.848	0.427535	299.039	0.413672	279.227	0.40951	220.435	0.32617	217.485	0.316549	230.929	0.237677	219.624	0.226672	220.457	0.229034	149.666	0.155015	161.873	0.163554	86.042	0.089204
27	24.2111	0.0370766	30.9143	0.0485178	36.6533	0.0542325	124.597	0.128281	138.559	0.139262	135.022	0.13855	33.3894	0.0462334	33.9249	0.0474225	38.4596	0.0532028	40.0549	0.0587439	31.8586	0.04714	36.5622	0.0532162	59.9068	0.0616575	52.8192	0.0545142	47.2758	0.049115	47.1403	0.0488251	40.8281	0.0412521	21.6827	0.0224795
4	55.8475	0.0855242	57.7316	0.0906057	62.5819	0.0925967	329.66	0.339406	408.134	0.410205	428.159	0.439348	79.4077	0.109954	84.4045	0.117986	87.6706	0.121278	80.0876	0.117455	77.428	0.114567	67.3765	0.0980665	97.3266	0.100171	100.695	0.103926	96.8645	0.100633	65.4502	0.0677895	76.1016	0.0768919	62.8663	0.0651766
2-methoxy-3-sec-butyl pyrazine	116.663	0.178656	119.016	0.186787	181.729	0.268888	860.442	0.885882	916.694	0.921346	949.359	0.974167	77.9502	0.107935	68.1431	0.0952549	77.768	0.10758	91.6365	0.134393	87.4284	0.129365	91.2477	0.132811	89.9857	0.0926154	83.6536	0.086338	76.566	0.0795448	113.277	0.117326	124.379	0.125671	63.9927	0.0663444
25	9.12722	0.0139773	28.3481	0.0444904	32.203	0.0476478	120.529	0.124093	127.654	0.128302	135.788	0.139337	22.3715	0.0309771	23.1491	0.0323593	29.3102	0.040546	34.0004	0.0498646	24.6533	0.0364785	23.9445	0.0348512	22.3426	0.0229955	22.4559	0.0231765	21.4583	0.0222931	25.1332	0.0260315	22.4448	0.0226779	5.6834	0.00589226
4-Methyl-2-pentanone	4.61027	0.0070601	7.35643	0.0115454	6.3655	0.00941845	6.43882	0.00662919	8.67174	0.00871575	9.02057	0.00925629	19.9275	0.027593	16.6014	0.0232065	20.7251	0.0286699	11.7778	0.0172732	9.06056	0.0134066	11.5979	0.0168807	12.5932	0.0129613	12.8999	0.0133138	11.6712	0.0121253	15.5771	0.0161339	15.9526	0.0161183	14.7084	0.0152489
31	2.54398	0.00389581	6.27663	0.00985071	10.0826	0.0149183	3.81264	0.00392536	8.91392	0.00895915	9.23386	0.00947515	39.3995	0.0545553	39.7305	0.0555379	43.2921	0.0598877	35.6846	0.0523345	37.3643	0.0552865	39.1662	0.0570063	26.7373	0.0275187	28.0526	0.0289528	25.4287	0.026418	40.6081	0.0420595	41.3635	0.0417931	37.2532	0.0386222
3-Methyl butanal	134.538	0.206029	125.728	0.197321	143.925	0.212952	609.355	0.627371	566.381	0.569255	541.534	0.555685	2241.24	3.10338	2249.78	3.14489	2232.06	3.0877	2352.73	3.45049	2386.63	3.53141	2356.09	3.42929	2518.74	2.59234	2500.8	2.58105	2546.63	2.64571	1439.03	1.49046	1449.34	1.46439	1581.78	1.63991
30	22.2048	0.0340042	19.1987	0.030131	21.7094	0.0321213	23.2246	0.0239113	23.1335	0.0232509	25.2132	0.025872	72.4623	0.100336	72.5423	0.101404	71.2314	0.0985374	66.7144	0.0978425	70.7448	0.104679	74.2086	0.108011	26.1597	0.0269241	26.8084	0.0276687	27.6305	0.0287055	21.6516	0.0224255	24.9043	0.0251629	22.1137	0.0229264
1-Penten-3-ol	929.679	1.4237	893.065	1.4016	976.09	1.44423	1350.96	1.3909	1396.98	1.40407	1384.14	1.42031	1907.04	2.64062	1942.65	2.71557	1983.61	2.74401	2162.51	3.17151	2178.22	3.22304	2231.82	3.24842	2037.83	2.09738	1992.42	2.05636	1958.35	2.03454	1344.93	1.393	1325.18	1.33894	1300.03	1.34781
Cyclohexanone-M	630.156	0.965012	667.278	1.04724	674.585	0.998122	1104.21	1.13686	1149.93	1.15576	1106.79	1.13571	1859.79	2.57519	2482.32	3.46995	2754.34	3.8102	3070.98	4.50386	2923.51	4.32581	3005.98	4.3752	1743.67	1.79463	1738.02	1.79379	1578.87	1.64029	952.381	0.986421	1073.72	1.08487	941.094	0.975679
Cyclohexanone-D	396.63	0.607393	286.914	0.450291	408.61	0.604582	392.755	0.404367	404.877	0.406931	399.873	0.410322	1343.55	1.86037	1369.46	1.91432	1548.23	2.14173	1770.03	2.59591	1555.04	2.30094	1659.5	2.41541	980.545	1.0092	997.799	1.02982	821.021	0.852962	716.06	0.741653	628.998	0.63553	614.947	0.637546
butyl acetate-M	145.356	0.222596	133.749	0.209909	144.969	0.214497	136.444	0.140478	144.38	0.145113	150.215	0.15414	316.98	0.438913	312.716	0.437135	324.949	0.449516	335.143	0.491516	349.96	0.517823	355.742	0.517781	333.408	0.343151	316.973	0.327145	300.261	0.311942	188.883	0.195634	187.355	0.1893	195.837	0.203034
butyl acetate-D	5.37457	0.00823054	7.99409	0.0125461	7.87634	0.0116539	2.1285	0.00219143	8.78728	0.00883187	7.12536	0.00731155	35.7423	0.0494914	32.6585	0.0456522	33.9915	0.0470219	50.1664	0.0735733	52.6481	0.0779015	50.6618	0.0737382	30.2278	0.0311112	26.8929	0.0277558	22.707	0.0235904	37.4487	0.0387872	35.2047	0.0355702	31.6786	0.0328428
29	498.069	0.762736	479.199	0.752068	521.767	0.77201	444.912	0.458066	456.321	0.458636	462.666	0.474756	961.442	1.33128	967.998	1.35313	974.901	1.34862	1028.29	1.50808	1038.79	1.53706	1051.04	1.52979	606.684	0.624414	602.978	0.622328	587.979	0.610854	314.247	0.325479	306.077	0.309256	277.487	0.287684
Hexyl propanoate	83.9446	0.128552	92.8519	0.145724	100.517	0.148726	247.41	0.254725	259.692	0.26101	242.109	0.248436	324.323	0.449081	336.772	0.470762	348.101	0.481542	506.954	0.743491	482.62	0.714116	507.183	0.738204	205.607	0.211615	195.989	0.202278	205.076	0.213054	162.59	0.168401	181.611	0.183497	162.581	0.168556
3	283.737	0.434511	251.669	0.394977	314.169	0.464847	252.056	0.259508	264.327	0.265668	246.846	0.253296	348.032	0.48191	385.618	0.539043	416.395	0.576016	516.643	0.757701	496.958	0.73533	526.717	0.766636	117.694	0.121133	95.1715	0.0982255	103.361	0.107382	109.847	0.113773	101.008	0.102057	97.6421	0.10123
16	90.439	0.138497	87.3573	0.137101	97.3955	0.144107	117.71	0.12119	139.448	0.140155	136.337	0.1399	168.06	0.232708	180.605	0.252461	180.196	0.249272	339.729	0.498242	347.901	0.514776	342.073	0.497887	54.4545	0.0560458	53.819	0.0555461	53.0192	0.0550819	54.1412	0.0560763	59.5335	0.0601518	52.4304	0.0543572
Butanol-M	924.951	1.41646	939.995	1.47525	966.861	1.43058	383.73	0.395075	406.914	0.408979	392.844	0.403109	1225.7	1.6972	1231.07	1.72087	1225.47	1.69525	1270.15	1.86278	1292.73	1.9128	1296.43	1.88696	907.463	0.933982	873.773	0.901812	883.858	0.918244	448.589	0.464622	441.49	0.446075	416.997	0.432321
Butanol-D	390	0.59724	373.503	0.586186	401.809	0.594519	189.401	0.195001	186.546	0.187492	174.146	0.178696	902.357	1.24947	916.121	1.28061	915.112	1.26591	818.455	1.20033	811.907	1.20135	807.301	1.17503	1051.21	1.08192	1078.74	1.11335	1078.98	1.12096	1197.7	1.24051	1183.86	1.19615	1175.9	1.21912
2-propanone	3730.7	5.71314	3779.26	5.93127	3881.22	5.74269	6205.03	6.38849	6291.95	6.32387	6306.39	6.47118	6814.67	9.43608	6818.63	9.53154	6822.23	9.43748	6015.32	8.82199	6103.47	9.03108	6108.92	8.89153	8570.47	8.82093	8508.96	8.782	8484.92	8.81502	8058.6	8.34662	8067.08	8.15085	7682.39	7.96471
Propanal	1781.45	2.72809	1681.01	2.63822	1780.81	2.6349	2813.6	2.89679	2804.17	2.81839	2806.23	2.87956	2851.36	3.9482	2827.54	3.95252	2816.94	3.89679	2440.83	3.57968	2435.45	3.60365	2469.38	3.59418	3385.97	3.48492	3381.71	3.49023	3388.48	3.52031	3190.07	3.30409	3171.53	3.20446	3196.7	3.31418
24	26.864	0.0411391	25.3354	0.039762	29.4546	0.0435813	18.2478	0.0187873	27.6994	0.0278399	26.5063	0.0271989	47.2402	0.0654122	51.2462	0.0716353	45.8472	0.0634223	32.2408	0.0472838	37.702	0.0557862	44.0253	0.0640787	71.9935	0.0740974	61.511	0.0634848	65.1347	0.0676688	46.1982	0.0478494	51.3284	0.0518614	39.8816	0.0413472
(Z)-2-Penten-1-ol	159.562	0.244351	196.02	0.307639	200.559	0.296749	336.774	0.346731	399.4	0.401427	391.353	0.401579	338.296	0.468429	364.611	0.509677	387.147	0.535556	491.279	0.720503	447.185	0.661683	471.296	0.685971	669.582	0.689149	674.774	0.696427	672.812	0.698988	550.53	0.570207	536.271	0.54184	491.879	0.509955
2-hydroxy-2-methyl-4-pentanone-M	743.568	1.13869	664.223	1.04245	771.91	1.14212	542.301	0.558334	575.397	0.578316	539.514	0.553612	332.59	0.460528	303.391	0.4241	318.257	0.440258	366.682	0.53777	348.796	0.516101	359.763	0.523635	873.129	0.898645	901.904	0.930845	838.924	0.871562	739.418	0.765846	703.78	0.711088	657.902	0.682079
2-hydroxy-2-methyl-4-pentanone-D	220.451	0.337595	159.026	0.249581	226.77	0.33553	168.938	0.173933	174.39	0.175275	141.567	0.145267	50.5952	0.0700577	43.6142	0.0609669	41.659	0.0576287	56.223	0.0824559	45.5917	0.0674603	52.3126	0.076141	477.137	0.491081	503.965	0.520137	452.933	0.470554	378.722	0.392258	388.331	0.392364	378.866	0.392789
ethyl 2-oxopropanoate	54.3056	0.0831629	60.4134	0.0948144	64.3282	0.0951806	151.175	0.155644	169	0.169858	158.171	0.162304	46.6381	0.0645785	46.2693	0.0646783	41.5168	0.057432	42.0456	0.0616635	41.1925	0.060951	45.6739	0.0664783	407.405	0.419311	427.384	0.441098	363.351	0.377487	349.463	0.361953	314.611	0.317878	291.733	0.302454
3-Methyl-2-butenal-M	252.429	0.386567	129.387	0.203064	290.616	0.429997	57.5628	0.0592647	77.3747	0.0777673	60.0579	0.0616273	438.537	0.60723	414.824	0.579869	458.145	0.633771	421.227	0.617766	446.572	0.660775	444.585	0.647093	307.706	0.316698	277.516	0.286421	295.581	0.307081	225.532	0.233593	229.578	0.231962	190.318	0.197313
3-Methyl-2-butenal-D	10.0693	0.0154199	15.2239	0.0238928	16.9547	0.0250863	46.9558	0.0483441	43.772	0.0439941	42.2145	0.0433176	65.9324	0.0912947	67.7098	0.0946493	76.2216	0.105441	63.344	0.0928993	63.2395	0.0935732	64.1194	0.0933257	137.688	0.141712	126.106	0.130152	131.783	0.13691	156.938	0.162547	156.023	0.157643	143.1	0.148359
4-Heptanone-M	38.0997	0.0583453	43.432	0.0681635	48.6044	0.0719155	85.1	0.087616	97.7643	0.0982604	99.4996	0.1021	130.163	0.180233	129.692	0.181292	136.853	0.189314	141.399	0.207373	142.392	0.210692	147.515	0.214708	160.253	0.164936	165.536	0.170848	160.884	0.167143	101.219	0.104837	112.082	0.113246	102.655	0.106427
4-Heptanone-D	8.10518	0.0124122	13.5153	0.0212113	14.2285	0.0210526	71.4736	0.0735867	71.9757	0.0723409	70.927	0.0727804	49.9642	0.069184	47.5735	0.0665014	49.4532	0.0684106	57.2006	0.0838896	59.5247	0.0880764	60.2667	0.0877182	89.3503	0.0919614	81.905	0.0845333	83.1892	0.0864257	70.7781	0.0733079	75.1107	0.0758907	70.3293	0.0729139
9	49.5443	0.0758714	53.0236	0.0832167	62.7685	0.0928728	117.03	0.12049	136.89	0.137585	127.152	0.130475	164.428	0.227678	165.432	0.231252	170.82	0.236302	176.894	0.259431	184.017	0.272284	187.954	0.273568	233.597	0.240424	239.823	0.247519	233.208	0.242281	65.9279	0.0682843	67.9587	0.0686644	62.5152	0.0648126
6	12.8243	0.019639	20.8229	0.03268	22.0982	0.0326966	62.6263	0.0644779	72.8978	0.0732676	71.7135	0.0735875	66.3701	0.0919008	86.9463	0.121539	92.1853	0.127524	104.116	0.152696	99.9061	0.147827	95.838	0.139492	145.918	0.150182	145.971	0.150655	135.58	0.140854	82.3049	0.0852466	56.1231	0.0567059	49.8464	0.0516782
1-Penten-3-one-M	369.106	0.565243	338.231	0.53083	381.295	0.564167	502.872	0.51774	520.136	0.522775	516.581	0.53008	706.762	0.978633	726.76	1.01591	711.416	0.984132	898.629	1.31792	917.93	1.35823	908.409	1.32219	564.479	0.580975	557.716	0.575612	568.269	0.590378	163.939	0.169798	166.352	0.168079	147.584	0.153008
1-Penten-3-one-D	145.82	0.223307	122.593	0.192401	144.973	0.214504	460.262	0.47387	485.278	0.48774	486.084	0.498786	1292.85	1.79018	1292.4	1.8066	1316.05	1.82054	1405.8	2.06173	1386.71	2.05186	1424.11	2.07279	2151.61	2.21449	2167.22	2.23676	2155.72	2.23959	1838.71	1.90442	1859.81	1.87912	1820.32	1.88722
(E, E)-2,4-heptadienal	69.5295	0.106476	76.5438	0.12013	94.4805	0.139794	142.992	0.147219	175.537	0.176427	160.184	0.16437	191.772	0.265541	205.018	0.286588	218.453	0.302196	201.196	0.295072	225.57	0.333767	234.259	0.340964	303.029	0.311884	324.136	0.334538	338.785	0.351965	263.178	0.272585	268.48	0.271268	229.065	0.237483
5	271.512	0.41579	432.041	0.678057	328.567	0.48615	1298.7	1.33709	1382.37	1.38939	549.895	0.564264	711.785	0.985589	1009.11	1.4106	1091.15	1.50944	452.921	0.664248	628.918	0.930587	675.519	0.983217	1641.86	1.68984	1853.56	1.91304	1901.31	1.97528	842.101	0.872199	1202.35	1.21483	1099.05	1.13944
Octanal-M	80.2409	0.12288	75.4573	0.118425	87.0796	0.128844	274.014	0.282116	308.681	0.310247	336.732	0.345531	205	0.283858	220.497	0.308226	219.031	0.302995	226.014	0.331469	224.732	0.332528	218.478	0.317994	453.399	0.466649	481.27	0.496713	502.092	0.521626	271.917	0.281636	264.367	0.267112	260.459	0.270031
Octanal-D	25.3598	0.0388356	46.2049	0.0725152	45.3806	0.0671455	65.5947	0.067534	90.5301	0.0909894	83.2603	0.085436	47.0469	0.0651446	60.5778	0.0846797	73.2377	0.101313	52.4926	0.0769849	67.1077	0.0992968	49.8909	0.0726161	136.722	0.140717	130.807	0.135005	141.781	0.147297	66.91	0.0693014	63.3262	0.0639838	43.2543	0.0448439
2-Methyl propanal	6.3144	0.00966978	7.45419	0.0116988	7.86745	0.0116407	12.7221	0.0130983	14.3751	0.0144481	15.9993	0.0164174	109.447	0.151548	111.013	0.155181	107.585	0.148826	88.8815	0.130352	93.3851	0.138179	92.2231	0.134231	129.167	0.132942	128.641	0.132769	126.295	0.131208	106.72	0.110535	108.373	0.109499	101.899	0.105644
phenylacetaldehyde-M	53.4213	0.0818087	100.053	0.157026	112.715	0.166774	230.296	0.237104	277.007	0.278413	213.659	0.219242	432.456	0.59881	444.714	0.621651	438.28	0.606291	255.955	0.37538	257.057	0.380358	255.164	0.371392	1908.82	1.9646	1931.59	1.99357	1987.89	2.06523	1951.15	2.02088	2022.64	2.04364	1954.34	2.02616
phenylacetaldehyde-D	26.3974	0.0404246	101.979	0.160049	91.2877	0.13507	29.5701	0.0304444	138.048	0.138748	101.499	0.104151	79.9809	0.110747	79.2855	0.110831	127.43	0.176279	98.4309	0.144357	67.4343	0.0997801	89.7413	0.130618	201.043	0.206918	187.946	0.193977	195.742	0.203357	178.114	0.18448	174.393	0.176203	136.168	0.141172
(Z)-3-hexenol-M	21.0695	0.0322655	22.9425	0.0360065	31.6786	0.046872	61.1133	0.0629201	73.6532	0.0740269	69.0785	0.0708835	21.1206	0.0292451	24.5977	0.0343843	19.2054	0.0265676	22.2182	0.0325848	29.5346	0.0437012	26.1263	0.0380268	164.73	0.169544	160.155	0.165294	157.727	0.163863	87.6328	0.090765	93.5762	0.0945479	88.6171	0.0918737
28	22.3803	0.034273	24.5866	0.0385869	29.0436	0.0429731	48.6644	0.0501032	39.3928	0.0395927	36.8555	0.0378185	102.555	0.142004	106.178	0.148423	109.967	0.152121	89.6414	0.131467	93.3096	0.138067	85.4466	0.124367	239.992	0.247005	236.732	0.244329	243.395	0.252865	126.252	0.130765	138.77	0.140211	136.186	0.141191
7	23.9267	0.0366411	26.9751	0.0423354	30.3011	0.0448338	4.76802	0.00490898	8.99169	0.00903731	14.5907	0.0149719	59.0292	0.0817361	59.7913	0.0835802	54.8677	0.0759008	45.1739	0.0662515	48.0134	0.0710437	46.1804	0.0672156	273.401	0.281391	263.672	0.272133	267.767	0.278184	203.363	0.210631	203.361	0.205472	178.067	0.184611
23	6.22997	0.00954049	6.60101	0.0103598	7.24534	0.0107203	2.04629	0.00210679	5.78339	0.00581273	4.96576	0.00509552	17.7523	0.0245811	17.1457	0.0239675	17.6634	0.0244346	13.4486	0.0197236	14.5662	0.0215531	14.424	0.0209942	115.53	0.118906	114.279	0.117946	122.34	0.127099	56.5963	0.0586191	54.1279	0.05469	59.418	0.0616016
2-Methyl-1-propanol	26.6596	0.0408261	25.6042	0.0401839	26.0619	0.0385614	5.71007	0.00587889	14.9973	0.0150733	17.7123	0.0181751	53.3636	0.073891	64.2349	0.0897918	57.9672	0.0801884	50.944	0.0747138	55.221	0.0817085	59.0981	0.0860172	208.953	0.215059	217.84	0.22483	202.438	0.210314	81.1518	0.0840523	83.4314	0.0842978	79.521	0.0824433
15	187.954	0.287831	166.023	0.260561	166.23	0.245955	279.969	0.288246	271.788	0.273167	245.988	0.252416	273.379	0.37854	276.865	0.38702	274.081	0.379148	225.099	0.330127	222.801	0.329671	237.352	0.345466	656.169	0.675344	654.642	0.675649	660.699	0.686403	373.283	0.386624	372.007	0.375871	346.585	0.359322
2-Pentanone	44.4474	0.0680662	45.385	0.0712285	47.2358	0.0698905	75.615	0.0778506	74.0598	0.0744355	69.0651	0.0708699	130.916	0.181276	131.523	0.183851	139.232	0.192606	155.483	0.228029	164.117	0.242837	165.945	0.241533	524.048	0.539363	552.374	0.5701	481.914	0.500663	166.534	0.172486	145.907	0.147422	140.568	0.145733
Linalyl acetate	104.41	0.159892	131.08	0.205721	145.84	0.215786	135.94	0.139959	170.507	0.171372	212.25	0.217796	271.67	0.376174	288.298	0.403003	269.286	0.372515	185.799	0.272491	182.589	0.27017	180.88	0.263271	1391.75	1.43242	1425.45	1.47119	1464.43	1.52141	630.62	0.653159	580.089	0.586113	546.429	0.56651
Ethanol	6462.83	9.89708	6496.69	10.1961	6685.6	9.89208	7250.73	7.4651	7311.93	7.34903	7142.6	7.32924	6531.34	9.04376	6551.51	9.15813	6592.06	9.11907	3955.4	5.80093	3866.88	5.72167	3927.57	5.71657	2586.63	2.66222	2633.73	2.71825	2508.11	2.60569	8340.82	8.63894	8282.92	8.36893	8325.27	8.63121
2-Butanone-M	252.405	0.386529	259.624	0.40746	253.922	0.375706	296.155	0.304911	304.002	0.305545	336.607	0.345403	346.19	0.479359	347.341	0.485536	339.858	0.470139	279.044	0.409243	271.93	0.402365	269.084	0.391652	309.157	0.318191	298.519	0.308098	302.065	0.313816	229.454	0.237655	225.508	0.227849	219.44	0.227504
2-Butanone-D	385.236	0.589945	353.982	0.555549	392.835	0.581242	711.545	0.732582	718.799	0.722447	711.665	0.730262	901.528	1.24832	898.12	1.25545	899.928	1.24491	668.126	0.979865	680.946	1.00757	683.824	0.995305	2242.98	2.30852	2231.69	2.3033	2268.22	2.35647	2365.18	2.44972	2370.49	2.3951	2341.78	2.42784
Acetic acid-M	4576.65	7.00862	4123.95	6.47224	4653.63	6.88555	3477.54	3.58035	3526.26	3.54415	3820.91	3.92076	4370.56	6.05178	4355.8	6.08883	4210.72	5.82487	3457.96	5.07139	3708.77	5.48773	4045.88	5.88878	3205.46	3.29913	2791.83	2.88141	2606.86	2.70828	5436.36	5.63067	6026.01	6.08859	5928.98	6.14687
Acetic acid-D	268.709	0.411497	188.83	0.296355	228.734	0.338436	239.96	0.247055	244.197	0.245437	302.998	0.310915	220.891	0.305861	200.366	0.280084	207.704	0.287326	154.323	0.226328	171.655	0.253992	218.356	0.317816	245.699	0.25288	242.216	0.249988	223.21	0.231894	475.06	0.492039	595.546	0.601731	553.872	0.574226
22	28.6081	0.04381	28.5037	0.0447345	30.6433	0.0453401	62.4841	0.0643315	63.0596	0.0633795	56.5341	0.0580114	45.4694	0.0629603	46.8248	0.0654548	45.0984	0.0623865	39.5061	0.0579391	36.6555	0.0542378	38.984	0.0567411	68.5919	0.0705964	71.9668	0.0742762	66.1257	0.0686983	79.4743	0.0823149	94.165	0.0951428	85.6865	0.0888354
1-hexanol-M	90.9411	0.139266	109.784	0.172299	114.712	0.169729	504.425	0.519339	528.71	0.531392	571.798	0.586739	192.836	0.267014	206.127	0.288138	217.718	0.301178	203.525	0.298487	155.754	0.230463	143.836	0.209353	277.029	0.285125	275.085	0.283912	280.346	0.291253	561.515	0.581584	567.623	0.573517	548.457	0.568613
1-hexanol-D	11.0735	0.0169578	23.3246	0.0366063	27.9638	0.0413754	61.2621	0.0630734	66.9144	0.0672539	77.9435	0.0799802	25.1465	0.0348197	22.7603	0.0318158	29.9034	0.0413666	25.2976	0.0371011	18.4455	0.0272931	25.7153	0.0374286	44.1186	0.0454079	52.3926	0.0540739	51.906	0.0539254	91.0278	0.0942812	89.337	0.0902647	82.9381	0.0859861
1-Octen-3-one	315.784	0.483588	284.204	0.446037	313.449	0.463782	437.789	0.450732	465.781	0.468145	446.416	0.458081	278.438	0.385545	272.703	0.381203	255.404	0.353311	250.91	0.36798	241.78	0.357753	250.245	0.364232	313.396	0.322554	342.451	0.35344	338.545	0.351716	333.517	0.345437	539.768	0.545373	523.146	0.542372
8	35.2202	0.0539357	30.4633	0.04781	35.0536	0.0518656	309.825	0.318986	334.521	0.336218	343.89	0.352877	397.905	0.550968	404.546	0.565501	405.639	0.561137	305.595	0.448181	315.9	0.467426	322.432	0.4693	630.956	0.649394	625.517	0.645589	640.301	0.665211	823.96	0.85341	826.258	0.834838	725.889	0.752565
12	7.55639	0.0115718	10.3425	0.0162319	10.7314	0.0158782	32.7273	0.0336949	35.6557	0.0358366	24.2444	0.024878	62.3664	0.0863569	61.5976	0.0861052	65.1014	0.0900575	58.4293	0.0856916	61.1244	0.0904435	65.5191	0.095363	59.1225	0.0608503	51.4328	0.0530832	53.168	0.0552365	74.2731	0.0769277	78.0657	0.0788764	73.4488	0.076148
2-methyl-2-hepten-6-one	65.6458	0.100529	70.8381	0.111175	80.4986	0.119106	161.941	0.166729	187.63	0.188582	151.977	0.155948	1620.81	2.24429	1690.87	2.36362	1800.5	2.4907	1348.96	1.97836	1357.15	2.00813	1459.74	2.12465	1794.76	1.84721	1758.63	1.81506	1709.19	1.77569	1953.17	2.02298	2044.91	2.06615	1918.51	1.98901
(E)-2-Pentenal-M	17.8789	0.0273796	18.701	0.0293499	19.232	0.0284559	8.36291	0.00861017	10.0737	0.0101248	11.1002	0.0113902	117.97	0.163349	125.208	0.175024	126.039	0.174355	168.387	0.246954	159.184	0.235539	168.758	0.245627	187.255	0.192727	188.812	0.194871	191.872	0.199336	71.8779	0.074447	78.9789	0.079799	93.3496	0.0967801
(E)-2-Pentenal-D	12.1556	0.0186148	15.0261	0.0235824	15.7193	0.0232585	7.24312	0.00745726	9.63601	0.00968491	13.3998	0.0137499	32.2808	0.0446983	33.6449	0.0470311	36.1423	0.0499971	37.2132	0.0545763	41.1569	0.0608984	40.477	0.0589143	67.4676	0.0694393	66.5567	0.0686925	67.221	0.0698362	57.2251	0.0592704	57.4872	0.0580842	48.9199	0.0507177
1-Butanol,3-methyl	37.7398	0.0577941	36.8488	0.0578315	36.3933	0.0538479	133.593	0.137543	133.48	0.134157	134.84	0.138363	28.7614	0.0398251	33.736	0.0471585	27.275	0.0377306	25.2998	0.0371043	20.7295	0.0306727	22.7025	0.0330435	271.128	0.279051	284.239	0.29336	262.85	0.273076	258.166	0.267393	250.983	0.253589	242.016	0.25091
Benzaldehyde-M	647.804	0.992037	658.497	1.03346	746.741	1.10488	794.048	0.817524	857.087	0.861436	820.274	0.841709	845.245	1.17039	855.366	1.19569	906.503	1.254	823.383	1.20756	834.632	1.23497	843.99	1.22843	2395.15	2.46515	2422.08	2.4998	2465.85	2.56178	2691.18	2.78737	2637.48	2.66487	2590.63	2.68583
Benzaldehyde-D	34.2204	0.0524046	111.035	0.174262	99.6617	0.14746	74.1931	0.0763866	128.781	0.129434	126.241	0.12954	149.075	0.20642	162.381	0.226987	156.822	0.216939	129.036	0.189243	149.568	0.221311	133.88	0.194862	542.492	0.558345	498.846	0.514854	519.085	0.53928	739.118	0.765535	735.327	0.742963	695.248	0.720798
13	10.2426	0.0156853	10.9913	0.0172501	11.3824	0.0168414	5.88559	0.0060596	9.00724	0.00905294	8.03408	0.00824402	14.0774	0.0194926	13.6664	0.0191038	13.3309	0.0184412	13.4575	0.0197366	13.5908	0.0201099	14.4529	0.0210362	55.1988	0.0568119	59.9535	0.0618773	57.7183	0.0599638	69.2806	0.0717569	66.039	0.0667248	67.0966	0.0695624
Allyl sulfide	119.556	0.183086	105.087	0.164927	123.164	0.182235	522.335	0.537779	514.324	0.516933	515.908	0.529389	416.895	0.577262	416.07	0.581611	407.592	0.563839	288.992	0.423831	283.217	0.419066	290.473	0.422784	1853.45	1.90761	1847.94	1.90724	1913.91	1.98837	2126.1	2.20209	2128.88	2.15098	2115.57	2.19332
1-heptene	89.1214	0.136479	68.0453	0.106792	64.0616	0.0947861	220.566	0.227087	171.866	0.172738	153.57	0.157583	410.987	0.569082	403.773	0.56442	396.698	0.548769	349.423	0.512458	362.382	0.536204	371.27	0.540383	2330.45	2.39856	2322.61	2.39714	2331.07	2.42176	2949.16	3.05457	2934.62	2.96509	2961.14	3.06996
Propanol-M	46.8847	0.0717987	54.8966	0.0861563	57.845	0.0855879	39.8238	0.0410012	46.2626	0.0464974	48.8333	0.0501093	57.2895	0.0793272	56.0542	0.0783562	55.0299	0.0761252	39.5061	0.0579391	38.2108	0.0565391	37.5931	0.0547167	118.767	0.122238	119.803	0.123647	120.542	0.125232	35.278	0.0365389	35.6646	0.0360349	34.3559	0.0356185
Propanol-D	22.3048	0.0341573	30.6366	0.0480819	27.4105	0.0405569	43.1077	0.0443822	45.9694	0.0462026	46.2715	0.0474806	90.3746	0.125139	91.8054	0.128332	95.7136	0.132405	83.9024	0.12305	85.0911	0.125906	78.4012	0.114113	325.483	0.334994	335.465	0.34623	319.315	0.331738	620.209	0.642376	611.406	0.617755	621.999	0.644857
19	75.8083	0.116092	72.2001	0.113313	73.9998	0.109491	79.8432	0.0822038	82.4338	0.0828521	73.5932	0.0755162	133.962	0.185494	132.68	0.185469	128.719	0.178062	81.8939	0.120104	83.1048	0.122967	84.4468	0.122912	243.851	0.250977	261.41	0.269798	247.679	0.257315	304.604	0.315491	313.054	0.316305	282.826	0.29322
Ethylbenzene-M	154.621	0.236784	135.842	0.213194	141.352	0.209145	132.982	0.136914	135.389	0.136075	125.444	0.128722	377.315	0.522458	359.721	0.502842	345.888	0.478481	242.229	0.35525	247.91	0.366824	256.629	0.373523	685.721	0.70576	662.068	0.683313	702.342	0.729667	473.711	0.490642	467.819	0.472677	391.695	0.406089
Ethylbenzene-D	70.2694	0.10761	74.1686	0.116402	74.6463	0.110447	383.025	0.39435	400.711	0.402744	403.008	0.413539	183.666	0.254318	204.929	0.286464	191.147	0.264422	114.526	0.167962	126.852	0.187699	105.754	0.153925	1266.3	1.3033	1263.48	1.30403	1326.99	1.37862	2302.81	2.38512	2310.75	2.33475	2328.48	2.41405
1,4-Dioxan	39.7794	0.0609176	49.3199	0.077404	55.2565	0.0817581	87.8572	0.0904548	102.288	0.102807	92.1298	0.0945372	229.431	0.317687	237.672	0.332234	254.273	0.351747	159.524	0.233956	172.224	0.254834	182.253	0.265269	174.495	0.179594	181.342	0.187162	169.347	0.175935	1742.21	1.80448	1674.68	1.69207	1651.39	1.71207
11	6.09666	0.00933634	9.44494	0.0148231	9.99595	0.0147901	30.6899	0.0315973	33.4517	0.0336214	14.153	0.0145228	28.5503	0.0395328	30.8299	0.0430961	27.5261	0.038078	16.9902	0.0249176	18.2167	0.0269545	18.1833	0.0264658	114.786	0.11814	112.353	0.115958	118.443	0.123051	381.79	0.395436	393.817	0.397906	363.451	0.376808
17	123.442	0.189037	93.2096	0.146286	134.635	0.199208	100.728	0.103706	103.932	0.104459	109.16	0.112012	90.8211	0.125757	93.7673	0.131074	94.1161	0.130195	64.4771	0.0945612	64.9836	0.0961539	64.8748	0.0944252	91.8098	0.0944928	72.5178	0.0748449	76.4571	0.0794317	450.295	0.46639	419.879	0.424239	404.699	0.419572
18	302.002	0.462482	344.415	0.540534	334.492	0.494917	388.967	0.400467	403.782	0.40583	333.27	0.341979	592.669	0.820652	657.54	0.919152	749.916	1.03739	838.82	1.2302	800.529	1.18451	833.612	1.21332	580.391	0.597352	605.816	0.625256	615.381	0.639322	1495.88	1.54934	2015.6	2.03653	2008.94	2.08277
Acetic acid ethyl ester	73.8309	0.113064	72.4112	0.113644	70.4293	0.104208	58.3249	0.0600493	64.2571	0.0645832	66.6478	0.0683894	242.127	0.335266	234.933	0.328404	233.864	0.323514	248.394	0.364292	254.638	0.376778	250.685	0.364872	97.571	0.100422	109.755	0.113277	85.8398	0.0891794	895.48	0.927486	879.17	0.8883	807.69	0.837372
20	46.3049	0.0709106	43.7964	0.0687353	46.2404	0.0684177	16.4081	0.0168932	22.7647	0.0228802	19.5631	0.0200743	67.501	0.0934667	69.9405	0.0977675	63.7394	0.0881734	35.4491	0.0519891	44.1764	0.0653661	34.3759	0.0500341	166.083	0.170936	165.363	0.170669	172.617	0.179333	447.005	0.462981	440.073	0.444643	417.646	0.432994
21	79.7876	0.122186	104.803	0.164481	75.3662	0.111512	22.3292	0.0229894	32.9762	0.0331435	32.714	0.0335689	143.849	0.199184	153.485	0.214552	155.192	0.214683	158.2	0.232014	177.654	0.262868	162.866	0.237051	257.102	0.264615	269.322	0.277964	245.708	0.255268	1154.81	1.19608	1162.05	1.17412	1116.66	1.15769
总和	65300.3		63717.5		67585.4		97128.3		99495.2		97453.5		72219.3		71537.6		72288.7		68185.6		67582.9		68705		97160.6		96890.8		96255.2		96549.2		98972.2		96455.3
